# Supplementary material for: Is the Magnesium Content in Food Supplements Consistent with the Manufacturers’ Declarations?
Source: Nutrients. 2021 Sep 28;13(10):3416. doi: 10.3390/nu13103416 (PMC8538386; doi:10.3390/nu13103416)
Supplement: Supplementary file 1 [file nutrients-13-03416-s001.zip]

Archive with 1 entries (1 files):
- nutrients-1398396-supplementary.pdf
